# Supplementary material for: The Role of Occupational Therapy in Managing Food Selectivity of Children with Autism Spectrum Disorder: A Scoping Review
Source: Children (Basel). 2021 Nov 7;8(11):1024. doi: 10.3390/children8111024 (PMC8620957; doi:10.3390/children8111024)
Supplement: Supplementary file 1 [file children-08-01024-s001.zip]

Archive with 1 entries (1 files):
- children-1436294-supplementary.pdf
